# Supplementary material for: Gender-Specific Metabolic Responses of Crassostrea hongkongensis to Infection with Vibrio harveyi and Lipopolysaccharide
Source: Antioxidants (Basel). 2022 Jun 15;11(6):1178. doi: 10.3390/antiox11061178 (PMC9220117; doi:10.3390/antiox11061178)
Supplement: Supplementary file 1 [file antioxidants-11-01178-s001.zip]

Archive with 1 entries (1 files):
- antioxidants-1743320-supplementary.pdf
